# Supplementary material for: Optimization of Protoplast Preparation Conditions in Lyophyllum decastes and Transcriptomic Analysis Throughout the Process
Source: J Fungi (Basel). 2024 Dec 21;10(12):886. doi: 10.3390/jof10120886 (PMC11678723; doi:10.3390/jof10120886)
Supplement: Supplementary file 1 [file jof-10-00886-s001.zip]

Archive with 4 entries (4 files):
- FIgure S1.pdf
- Scheme S1.pdf
- Table S1.xlsx
- Table S2.xls
