# Supplementary material for: Optimization of Protoplast Preparation Conditions in Lyophyllum decastes and Transcriptomic Analysis Throughout the Process
Source: J Fungi (Basel). 2024 Dec 21;10(12):886. doi: 10.3390/jof10120886 (PMC11678723; doi:10.3390/jof10120886)
Supplement: Supplementary file 1 [file jof-10-00886-s001.zip › Table S1.xlsx]

## Sheet: Sheet1
Table S1 RNA Quality Test Results
Sample Name	Nanodrop Concentration	Volume (μl)	Total Amount (μg)	OD260/280	OD260/230	RQN/RIN Value
LDY1_1	454.88	20	9.098	2.22	2.545	10
LDY1_2	367.38	20	7.348	2.204	2.53	10
LDY1_3	352.44	20	7.049	2.199	2.56	10
LDY2_1	37.82	20	0.756	2.038	2.27	8.9
LDY2_2	70.83	20	1.417	1.974	2.01	9
LDY2_3	60.33	20	1.207	1.917	2.279	9
LDY3_1	65.39	20	1.308	2.059	0.841	10
LDY3_2	82.48	20	1.65	2.046	1.102	10
LDY3_3	90.21	20	1.804	2.066	1.962	10
