# Supplementary material for: Optimization of Protoplast Preparation Conditions in Lyophyllum decastes and Transcriptomic Analysis Throughout the Process
Source: J Fungi (Basel). 2024 Dec 21;10(12):886. doi: 10.3390/jof10120886 (PMC11678723; doi:10.3390/jof10120886)
Supplement: Supplementary file 1 [file jof-10-00886-s001.zip › Table S2.xls]

## Sheet: Output
Table S2: qRT-PCR primer sequences.
Sequence Definition	Sense Primer	Anti-sense Primer
TRINITY_DN6711_c0_g1	AGTGTATTATGCTGATGATGTG	TCGTGGATGGTCAATGTT
TRINITY_DN3034_c0_g1	AAGACCTATCTCACGATGT	TCAGTTGGCTCCGATTAG
TRINITY_DN285_c5_g1	AGGTCTTCTCTTGGATAA	ATCATTCTCAACCATCTG
TRINITY_DN297_c0_g1	CGGCGATCAATACACTAG	GTAGAACGACGACAGAAG
TRINITY_DN302_c2_g2	CATTGGTGGTAATTCTTG	TAGAGGTTGAGGTTGATA
TRINITY_DN580_c2_g1	ACGGCTCATTGGTTATCA	AAGTTGGACACTGCTCTC
TRINITY_DN4865_c0_g1	CTCAAGGAACAGAACAAGAA	CAAGTAGAATACAGACATTAGGT
TRINITY_DN7181_c0_g1	TCAGTCGGATAGAATGGAA	TGAAGTTGACGAGGAGAT
TRINITY_DN2886_c0_g1	ATCTCTGCGAACCACATTA	TGCCGTCTGCTATTACAA
TRINITY_DN1406_c2_g3	ATGCTCTGGACTCACGAA	CGCTTACCGTCACATTCC
TRINITY_DN1819_c1_g1	AACACCTTCTACTCCAACAA	CAGAGATGCGTACCGAAT
GAPDH	TCAATGCGACGAGTAAAGAGAGG	CATAGGTCCCACATCTACATTTCG
